# Supplementary material for: Neuromuscular characteristics of transcranial direct current stimulation over dorsolateral prefrontal cortex in patients with chronic low back pain: a randomized, double-blind, controlled trial protocol
Source: Front Hum Neurosci. 2025 Jul 9;19:1586257. doi: 10.3389/fnhum.2025.1586257 (PMC12283631; doi:10.3389/fnhum.2025.1586257)
Supplement: Supplementary file 1 [file Data_Sheet_1.XLSX]

## Sheet: Attachment 1
Label of SD or CH	Brodmann Area (Chris rorden' MRIcro)	Percentage
S1	22 - Superior Temporal Gyrus	0.0346
	39 - Angular gyrus_ part of Wernicke's area	0.95
	40 - Supramarginal gyrus part of Wernicke's area	0.0154
S2	1 - Primary Somatosensory Cortex	0.4787
	2 - Primary Somatosensory Cortex	0.0851
	3 - Primary Somatosensory Cortex	0.0922
	40 - Supramarginal gyrus part of Wernicke's area	0.344
S3	6 - Pre-Motor and Supplementary Motor Cortex	0.0216
	44 - pars opercularis_ part of Broca's area	0.7626
	45 - pars triangularis Broca's area	0.2158
S4	38 - Temporopolar area	0.0097
	45 - pars triangularis Broca's area	0.9065
	46 - Dorsolateral prefrontal cortex	0.0839
S5	7 - Somatosensory Association Cortex	0.9124
	39 - Angular gyrus_ part of Wernicke's area	0.023
	40 - Supramarginal gyrus part of Wernicke's area	0.0645
S6	3 - Primary Somatosensory Cortex	0.2222
	4 - Primary Motor Cortex	0.6595
	6 - Pre-Motor and Supplementary Motor Cortex	0.1183
S7	6 - Pre-Motor and Supplementary Motor Cortex	0.004
	8 - Includes Frontal eye fields	0.3
	9 - Dorsolateral prefrontal cortex	0.696
S8	10 - Frontopolar area	0.1098
	45 - pars triangularis Broca's area	0.0569
	46 - Dorsolateral prefrontal cortex	0.8333
S9	7 - Somatosensory Association Cortex	1
S10	4 - Primary Motor Cortex	0.8535
	6 - Pre-Motor and Supplementary Motor Cortex	0.1465
S11	6 - Pre-Motor and Supplementary Motor Cortex	0.3732
	8 - Includes Frontal eye fields	0.6268
S12	9 - Dorsolateral prefrontal cortex	0.2894
	10 - Frontopolar area	0.7106
S13	7 - Somatosensory Association Cortex	1
S14	4 - Primary Motor Cortex	0.9486
	6 - Pre-Motor and Supplementary Motor Cortex	0.0514
S15	6 - Pre-Motor and Supplementary Motor Cortex	0.4448
	8 - Includes Frontal eye fields	0.5552
S16	9 - Dorsolateral prefrontal cortex	0.3321
	10 - Frontopolar area	0.5611
	46 - Dorsolateral prefrontal cortex	0.1069
S17	7 - Somatosensory Association Cortex	0.8565
	39 - Angular gyrus_ part of Wernicke's area	0.0696
	40 - Supramarginal gyrus part of Wernicke's area	0.0739
S18	3 - Primary Somatosensory Cortex	0.1351
	4 - Primary Motor Cortex	0.7635
	6 - Pre-Motor and Supplementary Motor Cortex	0.1014
S19	6 - Pre-Motor and Supplementary Motor Cortex	0.2016
	8 - Includes Frontal eye fields	0.4862
	9 - Dorsolateral prefrontal cortex	0.3123
S20	45 - pars triangularis Broca's area	0.1893
	46 - Dorsolateral prefrontal cortex	0.8107
S21	39 - Angular gyrus_ part of Wernicke's area	0.9722
	40 - Supramarginal gyrus part of Wernicke's area	0.0278
S22	1 - Primary Somatosensory Cortex	0.3385
	2 - Primary Somatosensory Cortex	0.1128
	3 - Primary Somatosensory Cortex	0.2529
	40 - Supramarginal gyrus part of Wernicke's area	0.2957
S23	4 - Primary Motor Cortex	0.0189
	6 - Pre-Motor and Supplementary Motor Cortex	0.6868
	9 - Dorsolateral prefrontal cortex	0.1283
	44 - pars opercularis_ part of Broca's area	0.166
S24	45 - pars triangularis Broca's area	1
D1	21 - Middle Temporal gyrus	0.1262
	22 - Superior Temporal Gyrus	0.8677
	48 - Retrosubicular area	0.0062
D2	6 - Pre-Motor and Supplementary Motor Cortex	0.0311
	21 - Middle Temporal gyrus	0.2145
	22 - Superior Temporal Gyrus	0.0796
	38 - Temporopolar area	0.0484
	48 - Retrosubicular area	0.6263
D3	21 - Middle Temporal gyrus	0.7038
	38 - Temporopolar area	0.2962
D4	19 - V3	0.4286
	37 - Fusiform gyrus	0.5714
D5	22 - Superior Temporal Gyrus	0.1452
	40 - Supramarginal gyrus part of Wernicke's area	0.7129
	48 - Retrosubicular area	0.1419
D6	4 - Primary Motor Cortex	0.0319
	6 - Pre-Motor and Supplementary Motor Cortex	0.115
	43 - Subcentral area	0.853
D7	6 - Pre-Motor and Supplementary Motor Cortex	0.0828
	38 - Temporopolar area	0.0032
	44 - pars opercularis_ part of Broca's area	0.2803
	45 - pars triangularis Broca's area	0.4459
	48 - Retrosubicular area	0.1879
D8	38 - Temporopolar area	1
D9	19 - V3	0.7106
	39 - Angular gyrus_ part of Wernicke's area	0.2894
D10	2 - Primary Somatosensory Cortex	0.2045
	40 - Supramarginal gyrus part of Wernicke's area	0.7955
D11	4 - Primary Motor Cortex	0.1516
	6 - Pre-Motor and Supplementary Motor Cortex	0.8484
D12	9 - Dorsolateral prefrontal cortex	0.0861
	44 - pars opercularis_ part of Broca's area	0.1557
	45 - pars triangularis Broca's area	0.5779
	46 - Dorsolateral prefrontal cortex	0.1803
D13	10 - Frontopolar area	0.0083
	11 - Orbitofrontal area	0.0496
	46 - Dorsolateral prefrontal cortex	0.3719
	47 - Inferior prefrontal gyrus	0.5702
D14	7 - Somatosensory Association Cortex	0.2808
	19 - V3	0.7192
D15	1 - Primary Somatosensory Cortex	0.3017
	3 - Primary Somatosensory Cortex	0.0508
	5 - Somatosensory Association Cortex	0.1932
	7 - Somatosensory Association Cortex	0.4542
D16	6 - Pre-Motor and Supplementary Motor Cortex	1
D17	8 - Includes Frontal eye fields	0.0345
	9 - Dorsolateral prefrontal cortex	0.9655
D18	10 - Frontopolar area	0.0787
	11 - Orbitofrontal area	0.9213
D19	7 - Somatosensory Association Cortex	0.8038
	19 - V3	0.1962
D20	1 - Primary Somatosensory Cortex	0.0276
	3 - Primary Somatosensory Cortex	0.0448
	4 - Primary Motor Cortex	0.2207
	5 - Somatosensory Association Cortex	0.7069
D21	6 - Pre-Motor and Supplementary Motor Cortex	1
D22	8 - Includes Frontal eye fields	0.5346
	9 - Dorsolateral prefrontal cortex	0.4654
D23	10 - Frontopolar area	0.8835
	11 - Orbitofrontal area	0.1165
D24	7 - Somatosensory Association Cortex	0.4094
	19 - V3	0.5906
D25	1 - Primary Somatosensory Cortex	0.2379
	3 - Primary Somatosensory Cortex	0.0069
	5 - Somatosensory Association Cortex	0.2655
	7 - Somatosensory Association Cortex	0.4897
D26	6 - Pre-Motor and Supplementary Motor Cortex	1
D27	8 - Includes Frontal eye fields	0.1696
	9 - Dorsolateral prefrontal cortex	0.8304
D28	10 - Frontopolar area	0.2997
	11 - Orbitofrontal area	0.697
	47 - Inferior prefrontal gyrus	0.0034
D29	7 - Somatosensory Association Cortex	0.0158
	19 - V3	0.8379
	39 - Angular gyrus_ part of Wernicke's area	0.1462
D30	2 - Primary Somatosensory Cortex	0.1882
	7 - Somatosensory Association Cortex	0.0196
	39 - Angular gyrus_ part of Wernicke's area	0.0078
	40 - Supramarginal gyrus part of Wernicke's area	0.7843
D31	3 - Primary Somatosensory Cortex	0.0297
	4 - Primary Motor Cortex	0.3686
	6 - Pre-Motor and Supplementary Motor Cortex	0.6017
D32	9 - Dorsolateral prefrontal cortex	0.4167
	44 - pars opercularis_ part of Broca's area	0.3816
	45 - pars triangularis Broca's area	0.1798
	46 - Dorsolateral prefrontal cortex	0.0219
D33	10 - Frontopolar area	0.0664
	46 - Dorsolateral prefrontal cortex	0.7801
	47 - Inferior prefrontal gyrus	0.1535
D34	19 - V3	0.8185
	37 - Fusiform gyrus	0.1333
	39 - Angular gyrus_ part of Wernicke's area	0.0481
D35	39 - Angular gyrus_ part of Wernicke's area	0.0397
	40 - Supramarginal gyrus part of Wernicke's area	0.917
	48 - Retrosubicular area	0.0433
D36	1 - Primary Somatosensory Cortex	0.25
	2 - Primary Somatosensory Cortex	0.0964
	3 - Primary Somatosensory Cortex	0.1429
	4 - Primary Motor Cortex	0.0929
	43 - Subcentral area	0.4179
D37	6 - Pre-Motor and Supplementary Motor Cortex	0.4103
	44 - pars opercularis_ part of Broca's area	0.5586
	45 - pars triangularis Broca's area	0.031
D38	38 - Temporopolar area	0.7338
	47 - Inferior prefrontal gyrus	0.2662
D39	2 - Primary Somatosensory Cortex	0.4852
	22 - Superior Temporal Gyrus	0.0787
	40 - Supramarginal gyrus part of Wernicke's area	0.1672
	42 - Primary and Auditory Association Cortex	0.059
	48 - Retrosubicular area	0.2098
D40	6 - Pre-Motor and Supplementary Motor Cortex	0.1133
	22 - Superior Temporal Gyrus	0.1521
	43 - Subcentral area	0.589
	48 - Retrosubicular area	0.1456
D41	21 - Middle Temporal gyrus	0.576
	38 - Temporopolar area	0.424
CH1 (S1-D4)	19 - V3	0.0074
	21 - Middle Temporal gyrus	0.0037
	22 - Superior Temporal Gyrus	0.0699
	37 - Fusiform gyrus	0.2353
	39 - Angular gyrus_ part of Wernicke's area	0.6838
CH2 (S1-D5)	22 - Superior Temporal Gyrus	0.1738
	39 - Angular gyrus_ part of Wernicke's area	0.3298
	40 - Supramarginal gyrus part of Wernicke's area	0.4894
	48 - Retrosubicular area	0.0071
CH3 (S1-D9)	19 - V3	0.026
	39 - Angular gyrus_ part of Wernicke's area	0.974
CH4 (S1-D10)	39 - Angular gyrus_ part of Wernicke's area	0.3439
	40 - Supramarginal gyrus part of Wernicke's area	0.6561
CH5 (S2-D1)	1 - Primary Somatosensory Cortex	0.0092
	2 - Primary Somatosensory Cortex	0.6258
	40 - Supramarginal gyrus part of Wernicke's area	0.3374
	48 - Retrosubicular area	0.0276
CH6 (S2-D5)	1 - Primary Somatosensory Cortex	0.0333
	2 - Primary Somatosensory Cortex	0.1567
	40 - Supramarginal gyrus part of Wernicke's area	0.81
CH7 (S2-D6)	1 - Primary Somatosensory Cortex	0.3234
	2 - Primary Somatosensory Cortex	0.2343
	3 - Primary Somatosensory Cortex	0.1353
	43 - Subcentral area	0.3069
CH8 (S2-D10)	1 - Primary Somatosensory Cortex	0.1949
	2 - Primary Somatosensory Cortex	0.0478
	40 - Supramarginal gyrus part of Wernicke's area	0.7574
CH9 (S2-D11)	1 - Primary Somatosensory Cortex	0.1379
	3 - Primary Somatosensory Cortex	0.3525
	4 - Primary Motor Cortex	0.3831
	6 - Pre-Motor and Supplementary Motor Cortex	0.1264
CH10 (S3-D2)	6 - Pre-Motor and Supplementary Motor Cortex	0.6266
	43 - Subcentral area	0.039
	44 - pars opercularis_ part of Broca's area	0.3312
	48 - Retrosubicular area	0.0032
CH11 (S3-D6)	4 - Primary Motor Cortex	0.0554
	6 - Pre-Motor and Supplementary Motor Cortex	0.6332
	43 - Subcentral area	0.1453
	44 - pars opercularis_ part of Broca's area	0.1661
CH12 (S3-D7)	6 - Pre-Motor and Supplementary Motor Cortex	0.1192
	44 - pars opercularis_ part of Broca's area	0.5033
	45 - pars triangularis Broca's area	0.3775
CH13 (S3-D11)	4 - Primary Motor Cortex	0.004
	6 - Pre-Motor and Supplementary Motor Cortex	0.741
	9 - Dorsolateral prefrontal cortex	0.1275
	44 - pars opercularis_ part of Broca's area	0.1275
CH14 (S3-D12)	44 - pars opercularis_ part of Broca's area	0.4436
	45 - pars triangularis Broca's area	0.5564
CH15 (S4-D3)	38 - Temporopolar area	0.7282
	45 - pars triangularis Broca's area	0.1711
	47 - Inferior prefrontal gyrus	0.1007
CH16 (S4-D7)	38 - Temporopolar area	0.0662
	44 - pars opercularis_ part of Broca's area	0.0126
	45 - pars triangularis Broca's area	0.858
	48 - Retrosubicular area	0.0631
CH17 (S4-D8)	38 - Temporopolar area	0.1368
	45 - pars triangularis Broca's area	0.2526
	46 - Dorsolateral prefrontal cortex	0.214
	47 - Inferior prefrontal gyrus	0.3965
CH18 (S4-D12)	45 - pars triangularis Broca's area	1
CH19 (S4-D13)	45 - pars triangularis Broca's area	0.0709
	46 - Dorsolateral prefrontal cortex	0.656
	47 - Inferior prefrontal gyrus	0.273
CH20 (S5-D9)	7 - Somatosensory Association Cortex	0.3545
	19 - V3	0.2682
	39 - Angular gyrus_ part of Wernicke's area	0.3773
CH21 (S5-D10)	7 - Somatosensory Association Cortex	0.2574
	39 - Angular gyrus_ part of Wernicke's area	0.1013
	40 - Supramarginal gyrus part of Wernicke's area	0.6414
CH22 (S5-D14)	7 - Somatosensory Association Cortex	0.9152
	19 - V3	0.0848
CH23 (S5-D15)	7 - Somatosensory Association Cortex	0.9608
	40 - Supramarginal gyrus part of Wernicke's area	0.0392
CH24 (S6-D10)	1 - Primary Somatosensory Cortex	0.2278
	2 - Primary Somatosensory Cortex	0.2317
	3 - Primary Somatosensory Cortex	0.4247
	4 - Primary Motor Cortex	0.1158
CH25 (S6-D11)	3 - Primary Somatosensory Cortex	0.236
	4 - Primary Motor Cortex	0.644
	6 - Pre-Motor and Supplementary Motor Cortex	0.12
CH26 (S6-D15)	1 - Primary Somatosensory Cortex	0.2276
	2 - Primary Somatosensory Cortex	0.0069
	3 - Primary Somatosensory Cortex	0.3414
	4 - Primary Motor Cortex	0.4069
	7 - Somatosensory Association Cortex	0.0172
CH27 (S6-D16)	4 - Primary Motor Cortex	0.1505
	6 - Pre-Motor and Supplementary Motor Cortex	0.8495
CH28 (S7-D11)	6 - Pre-Motor and Supplementary Motor Cortex	0.5347
	8 - Includes Frontal eye fields	0.0082
	9 - Dorsolateral prefrontal cortex	0.4571
CH29 (S7-D12)	9 - Dorsolateral prefrontal cortex	0.7957
	44 - pars opercularis_ part of Broca's area	0.1696
	45 - pars triangularis Broca's area	0.0348
CH30 (S7-D16)	6 - Pre-Motor and Supplementary Motor Cortex	0.4311
	8 - Includes Frontal eye fields	0.523
	9 - Dorsolateral prefrontal cortex	0.0459
CH31 (S7-D17)	8 - Includes Frontal eye fields	0.4684
	9 - Dorsolateral prefrontal cortex	0.5316
CH32 (S8-D12)	45 - pars triangularis Broca's area	0.6426
	46 - Dorsolateral prefrontal cortex	0.3574
CH33 (S8-D13)	10 - Frontopolar area	0.3135
	46 - Dorsolateral prefrontal cortex	0.6865
CH34 (S8-D17)	9 - Dorsolateral prefrontal cortex	0.3077
	46 - Dorsolateral prefrontal cortex	0.6923
CH35 (S8-D18)	10 - Frontopolar area	0.8791
	11 - Orbitofrontal area	0.0952
	46 - Dorsolateral prefrontal cortex	0.0256
CH36 (S9-D14)	7 - Somatosensory Association Cortex	1
CH37 (S9-D15)	5 - Somatosensory Association Cortex	0.2091
	7 - Somatosensory Association Cortex	0.7909
CH38 (S9-D19)	7 - Somatosensory Association Cortex	1
CH39 (S9-D20)	5 - Somatosensory Association Cortex	0.4927
	7 - Somatosensory Association Cortex	0.5073
CH40 (S10-D15)	1 - Primary Somatosensory Cortex	0.2097
	3 - Primary Somatosensory Cortex	0.2484
	4 - Primary Motor Cortex	0.5161
	5 - Somatosensory Association Cortex	0.0258
CH41 (S10-D16)	4 - Primary Motor Cortex	0.0601
	6 - Pre-Motor and Supplementary Motor Cortex	0.9399
CH42 (S10-D20)	1 - Primary Somatosensory Cortex	0.0586
	3 - Primary Somatosensory Cortex	0.1276
	4 - Primary Motor Cortex	0.631
	5 - Somatosensory Association Cortex	0.1828
CH43 (S10-D21)	4 - Primary Motor Cortex	0.1751
	6 - Pre-Motor and Supplementary Motor Cortex	0.8249
CH44 (S11-D16)	6 - Pre-Motor and Supplementary Motor Cortex	0.8935
	8 - Includes Frontal eye fields	0.1065
CH45 (S11-D17)	8 - Includes Frontal eye fields	0.9
	9 - Dorsolateral prefrontal cortex	0.1
CH46 (S11-D21)	6 - Pre-Motor and Supplementary Motor Cortex	1
CH47 (S11-D22)	8 - Includes Frontal eye fields	1
CH48 (S12-D17)	9 - Dorsolateral prefrontal cortex	0.9824
	46 - Dorsolateral prefrontal cortex	0.0176
CH49 (S12-D18)	10 - Frontopolar area	1
CH50 (S12-D22)	9 - Dorsolateral prefrontal cortex	1
CH51 (S12-D23)	10 - Frontopolar area	1
CH52 (S13-D19)	7 - Somatosensory Association Cortex	1
CH53 (S13-D20)	5 - Somatosensory Association Cortex	0.6773
	7 - Somatosensory Association Cortex	0.3227
CH54 (S13-D24)	7 - Somatosensory Association Cortex	1
CH55 (S13-D25)	5 - Somatosensory Association Cortex	0.2049
	7 - Somatosensory Association Cortex	0.7951
CH56 (S14-D20)	1 - Primary Somatosensory Cortex	0.0356
	3 - Primary Somatosensory Cortex	0.0809
	4 - Primary Motor Cortex	0.6667
	5 - Somatosensory Association Cortex	0.2168
CH57 (S14-D21)	4 - Primary Motor Cortex	0.1869
	6 - Pre-Motor and Supplementary Motor Cortex	0.8131
CH58 (S14-D25)	1 - Primary Somatosensory Cortex	0.2721
	3 - Primary Somatosensory Cortex	0.258
	4 - Primary Motor Cortex	0.3675
	5 - Somatosensory Association Cortex	0.1025
CH59 (S14-D26)	4 - Primary Motor Cortex	0.1693
	6 - Pre-Motor and Supplementary Motor Cortex	0.8307
CH60 (S15-D21)	6 - Pre-Motor and Supplementary Motor Cortex	1
CH61 (S15-D22)	8 - Includes Frontal eye fields	1
CH62 (S15-D26)	6 - Pre-Motor and Supplementary Motor Cortex	0.9565
	8 - Includes Frontal eye fields	0.0435
CH63 (S15-D27)	8 - Includes Frontal eye fields	0.95
	9 - Dorsolateral prefrontal cortex	0.05
CH64 (S16-D22)	9 - Dorsolateral prefrontal cortex	1
CH65 (S16-D23)	10 - Frontopolar area	1
CH66 (S16-D27)	9 - Dorsolateral prefrontal cortex	0.9292
	46 - Dorsolateral prefrontal cortex	0.0708
CH67 (S16-D28)	10 - Frontopolar area	1
CH68 (S17-D24)	7 - Somatosensory Association Cortex	0.9825
	19 - V3	0.0175
CH69 (S17-D25)	7 - Somatosensory Association Cortex	0.9846
	40 - Supramarginal gyrus part of Wernicke's area	0.0154
CH70 (S17-D29)	7 - Somatosensory Association Cortex	0.5395
	19 - V3	0.2193
	39 - Angular gyrus_ part of Wernicke's area	0.2412
CH71 (S17-D30)	7 - Somatosensory Association Cortex	0.4108
	39 - Angular gyrus_ part of Wernicke's area	0.1286
	40 - Supramarginal gyrus part of Wernicke's area	0.4606
CH72 (S18-D25)	1 - Primary Somatosensory Cortex	0.3377
	2 - Primary Somatosensory Cortex	0.0164
	3 - Primary Somatosensory Cortex	0.2721
	4 - Primary Motor Cortex	0.259
	5 - Somatosensory Association Cortex	0.0098
	7 - Somatosensory Association Cortex	0.1049
CH73 (S18-D26)	4 - Primary Motor Cortex	0.225
	6 - Pre-Motor and Supplementary Motor Cortex	0.775
CH74 (S18-D30)	1 - Primary Somatosensory Cortex	0.2348
	2 - Primary Somatosensory Cortex	0.2879
	3 - Primary Somatosensory Cortex	0.3258
	4 - Primary Motor Cortex	0.1364
	7 - Somatosensory Association Cortex	0.0152
CH75 (S18-D31)	3 - Primary Somatosensory Cortex	0.1339
	4 - Primary Motor Cortex	0.6535
	6 - Pre-Motor and Supplementary Motor Cortex	0.2126
CH76 (S19-D26)	6 - Pre-Motor and Supplementary Motor Cortex	0.75
	8 - Includes Frontal eye fields	0.25
CH77 (S19-D27)	8 - Includes Frontal eye fields	0.6083
	9 - Dorsolateral prefrontal cortex	0.3917
CH78 (S19-D31)	6 - Pre-Motor and Supplementary Motor Cortex	0.8735
	8 - Includes Frontal eye fields	0.0949
	9 - Dorsolateral prefrontal cortex	0.0316
CH79 (S19-D32)	6 - Pre-Motor and Supplementary Motor Cortex	0.0299
	8 - Includes Frontal eye fields	0.047
	9 - Dorsolateral prefrontal cortex	0.9188
	44 - pars opercularis_ part of Broca's area	0.0043
CH80 (S20-D27)	9 - Dorsolateral prefrontal cortex	0.4038
	45 - pars triangularis Broca's area	0.0047
	46 - Dorsolateral prefrontal cortex	0.5915
CH81 (S20-D28)	10 - Frontopolar area	0.7126
	46 - Dorsolateral prefrontal cortex	0.2874
CH82 (S20-D32)	9 - Dorsolateral prefrontal cortex	0.022
	45 - pars triangularis Broca's area	0.6079
	46 - Dorsolateral prefrontal cortex	0.37
CH83 (S20-D33)	10 - Frontopolar area	0.1492
	45 - pars triangularis Broca's area	0.0161
	46 - Dorsolateral prefrontal cortex	0.8347
CH84 (S21-D29)	7 - Somatosensory Association Cortex	0.0172
	19 - V3	0.1509
	39 - Angular gyrus_ part of Wernicke's area	0.8319
CH85 (S21-D30)	39 - Angular gyrus_ part of Wernicke's area	0.4093
	40 - Supramarginal gyrus part of Wernicke's area	0.5907
CH86 (S21-D34)	19 - V3	0.03
	39 - Angular gyrus_ part of Wernicke's area	0.97
CH87 (S21-D35)	39 - Angular gyrus_ part of Wernicke's area	0.556
	40 - Supramarginal gyrus part of Wernicke's area	0.444
CH88 (S22-D30)	1 - Primary Somatosensory Cortex	0.1734
	2 - Primary Somatosensory Cortex	0.2258
	40 - Supramarginal gyrus part of Wernicke's area	0.6008
CH89 (S22-D31)	1 - Primary Somatosensory Cortex	0.1583
	3 - Primary Somatosensory Cortex	0.5708
	4 - Primary Motor Cortex	0.2583
	6 - Pre-Motor and Supplementary Motor Cortex	0.0125
CH90 (S22-D35)	2 - Primary Somatosensory Cortex	0.0221
	40 - Supramarginal gyrus part of Wernicke's area	0.9779
CH91 (S22-D36)	1 - Primary Somatosensory Cortex	0.3272
	2 - Primary Somatosensory Cortex	0.2059
	3 - Primary Somatosensory Cortex	0.3787
	4 - Primary Motor Cortex	0.0735
	40 - Supramarginal gyrus part of Wernicke's area	0.0147
CH92 (S22-D39)	1 - Primary Somatosensory Cortex	0.0803
	2 - Primary Somatosensory Cortex	0.4051
	40 - Supramarginal gyrus part of Wernicke's area	0.5146
CH93 (S23-D31)	6 - Pre-Motor and Supplementary Motor Cortex	0.9915
	9 - Dorsolateral prefrontal cortex	0.0085
CH94 (S23-D32)	6 - Pre-Motor and Supplementary Motor Cortex	0.0426
	9 - Dorsolateral prefrontal cortex	0.3682
	44 - pars opercularis_ part of Broca's area	0.5891
CH95 (S23-D36)	3 - Primary Somatosensory Cortex	0.0781
	4 - Primary Motor Cortex	0.2677
	6 - Pre-Motor and Supplementary Motor Cortex	0.4275
	43 - Subcentral area	0.2268
CH96 (S23-D37)	6 - Pre-Motor and Supplementary Motor Cortex	0.5076
	44 - pars opercularis_ part of Broca's area	0.4924
CH97 (S23-D40)	3 - Primary Somatosensory Cortex	0.007
	4 - Primary Motor Cortex	0.088
	6 - Pre-Motor and Supplementary Motor Cortex	0.4683
	43 - Subcentral area	0.4366
CH98 (S24-D32)	44 - pars opercularis_ part of Broca's area	0.0273
	45 - pars triangularis Broca's area	0.9727
CH99 (S24-D33)	45 - pars triangularis Broca's area	0.4398
	46 - Dorsolateral prefrontal cortex	0.5602
CH100 (S24-D37)	44 - pars opercularis_ part of Broca's area	0.3623
	45 - pars triangularis Broca's area	0.6377
CH101 (S24-D38)	38 - Temporopolar area	0.1111
	45 - pars triangularis Broca's area	0.6519
	46 - Dorsolateral prefrontal cortex	0.1148
	47 - Inferior prefrontal gyrus	0.1222
CH102 (S24-D41)	38 - Temporopolar area	0.207
	44 - pars opercularis_ part of Broca's area	0.0316
	45 - pars triangularis Broca's area	0.5789
	48 - Retrosubicular area	0.1825
